# Supplementary material for: Gut microbiota-derived butyrate contributes to baicalin-induced attenuation of hypertensive vascular remodeling via adventitial immunity
Source: Front Pharmacol. 2026 Jul 3;17:1835174. doi: 10.3389/fphar.2026.1835174 (PMC13375513; doi:10.3389/fphar.2026.1835174)
Supplement: Supplementary file 1 [file Table2.xlsx]

## Sheet: Table S2_Metabolomics
Supplementary Table S2. Differential cecal metabolites in Ang II + Baicalin versus Ang II mice
Differential metabolites were selected using VIP > 1.0, absolute log2 fold change > 0.58, and FDR-adjusted q < 0.05. log2FC was calculated as Ang II + Baicalin / Ang II. Positive values indicate baicalin-restored metabolites; negative values indicate baicalin-suppressed metabolites.
Metabolite	Putative ID / database entry	Metabolite class	Direction in Ang II + Baicalin vs Ang II	VIP score	log2FC	Raw P value	FDR q value	KEGG pathway annotation	Biological interpretation
Butyric acid	KEGG:C01463	Short-chain fatty acid	Upregulated	2.48	1.38	7e-05	0.0012	Butanoate metabolism	Baicalin-restored SCFA signal consistent with targeted butyrate quantification
Propionic acid	KEGG:C00163	Short-chain fatty acid	Upregulated	2.21	0.94	0.00021	0.0025	Propanoate metabolism	Restored microbial SCFA-associated metabolic output
Acetic acid	KEGG:C00033	Short-chain fatty acid	Upregulated	1.75	0.66	0.0019	0.014	Pyruvate metabolism; propanoate metabolism	Acetate/cross-feeding substrate increased after baicalin
3-Hydroxybutyric acid	KEGG:C01089	Organic acid	Upregulated	1.92	0.82	0.00072	0.0062	Butanoate metabolism	Ketone/body and butanoate-related metabolite restored
L-Lactic acid	KEGG:C00186	Hydroxy acid	Upregulated	1.54	0.72	0.0031	0.0197	Pyruvate metabolism; propanoate metabolism	Potential substrate for lactate-utilizing butyrate-associated taxa
Succinic acid	KEGG:C00042	Dicarboxylic acid	Upregulated	1.45	0.71	0.0038	0.0219	Propanoate metabolism; TCA cycle	Restored intermediate linked to microbial organic-acid metabolism
L-Malic acid	KEGG:C00149	TCA-cycle intermediate	Upregulated	1.28	0.61	0.0089	0.0365	Citrate cycle	Partial restoration of organic-acid metabolic balance
Pantothenic acid	KEGG:C00864	Vitamin/cofactor	Upregulated	1.84	1.08	0.00096	0.0081	Pantothenate and CoA biosynthesis	Suggests improved coenzyme A-related microbial metabolism
Nicotinamide	KEGG:C00153	Vitamin B3 derivative	Upregulated	1.46	0.73	0.0042	0.0243	Nicotinate and nicotinamide metabolism	Restored NAD-related metabolic capacity
Nicotinic acid	KEGG:C00253	Vitamin B3 derivative	Upregulated	1.31	0.69	0.0078	0.0338	Nicotinate and nicotinamide metabolism	Baicalin-restored microbial vitamin metabolism
Riboflavin	KEGG:C00255	Vitamin B2	Upregulated	1.26	0.64	0.0102	0.0407	Riboflavin metabolism	Restoration of redox cofactor-related metabolites
Indole-3-propionic acid	HMDB:HMDB0002302	Tryptophan-derived indole	Upregulated	1.97	1.21	0.00048	0.0049	Tryptophan metabolism	Barrier-supportive microbial indole derivative restored
Indole-3-lactic acid	HMDB:HMDB0000671	Tryptophan-derived indole	Upregulated	1.72	1.03	0.0011	0.0094	Tryptophan metabolism	Anti-inflammatory indole metabolite increased after baicalin
L-Tryptophan	KEGG:C00078	Amino acid	Upregulated	1.24	0.63	0.0115	0.0432	Tryptophan metabolism	Partial normalization of tryptophan pool
Hippuric acid	KEGG:C01586	Host-microbial co-metabolite	Upregulated	1.37	0.78	0.0067	0.031	Benzoate degradation; phenylalanine metabolism	Microbial aromatic co-metabolite restored
Betaine	KEGG:C00719	Methyl donor/osmolyte	Upregulated	1.29	0.62	0.0094	0.0386	Glycine, serine and threonine metabolism	Methyl-donor and barrier-related metabolite increased
Ursodeoxycholic acid	HMDB:HMDB0000946	Secondary bile acid	Upregulated	1.41	0.86	0.0049	0.0261	Primary bile acid biosynthesis; secondary bile acid biosynthesis	Potentially beneficial bile acid profile restored
Chenodeoxycholic acid	KEGG:C02528	Bile acid	Upregulated	1.22	0.59	0.0138	0.0468	Primary bile acid biosynthesis	Moderate restoration of bile acid metabolism
Pyruvic acid	KEGG:C00022	Keto acid	Upregulated	1.19	0.6	0.0141	0.0472	Pyruvate metabolism	Restored central carbon metabolism
Trimethylamine N-oxide	KEGG:C01104	Microbial-host co-metabolite	Downregulated	1.88	-0.92	0.00065	0.0058	Choline metabolism	Baicalin-suppressed cardiovascular risk-associated microbial metabolite
p-Cresol sulfate	HMDB:HMDB0001163	Phenolic uremic toxin	Downregulated	2.04	-1.14	0.00036	0.0038	Tyrosine metabolism	Suppressed dysbiosis-associated phenolic metabolite
Indoxyl sulfate	HMDB:HMDB0000682	Indole-derived uremic toxin	Downregulated	1.92	-0.98	0.00071	0.006	Tryptophan metabolism	Suppressed inflammatory/toxic tryptophan co-metabolite
Kynurenine	KEGG:C00328	Tryptophan catabolite	Downregulated	1.63	-0.83	0.0027	0.0182	Tryptophan metabolism	Reduced inflammatory kynurenine pathway signal
Quinolinic acid	KEGG:C03722	Tryptophan catabolite	Downregulated	1.49	-0.79	0.0043	0.0246	Tryptophan metabolism	Suppressed pro-inflammatory tryptophan catabolism
Arachidonic acid	KEGG:C00219	Polyunsaturated fatty acid	Downregulated	1.56	-0.77	0.0032	0.0201	Arachidonic acid metabolism	Reduced inflammatory lipid precursor
Prostaglandin E2	KEGG:C00584	Eicosanoid	Downregulated	2.11	-1.21	0.00029	0.0032	Arachidonic acid metabolism	Suppressed pro-inflammatory eicosanoid signal
Leukotriene B4	KEGG:C02165	Eicosanoid	Downregulated	1.86	-1.33	0.00084	0.0069	Arachidonic acid metabolism	Reduced inflammatory lipid mediator
Palmitic acid	KEGG:C00249	Saturated fatty acid	Downregulated	1.33	-0.68	0.0071	0.0321	Fatty acid biosynthesis; fatty acid degradation	Suppressed lipotoxic saturated fatty-acid accumulation
Stearic acid	KEGG:C01530	Saturated fatty acid	Downregulated	1.18	-0.61	0.0145	0.0489	Fatty acid biosynthesis	Moderate reduction in saturated fatty-acid signal
Ceramide d18:1/16:0	LIPIDMAPS:LMSP02010001	Sphingolipid	Downregulated	1.78	-1.09	0.0012	0.0097	Sphingolipid metabolism	Reduced stress/inflammatory sphingolipid signal
LysoPC(16:0)	LIPIDMAPS:LMGP01050001	Lysophospholipid	Downregulated	1.42	-0.72	0.0058	0.0288	Glycerophospholipid metabolism	Reduced membrane-inflammatory lipid remodeling
LysoPE(18:1)	LIPIDMAPS:LMGP02050023	Lysophospholipid	Downregulated	1.27	-0.67	0.0108	0.0418	Glycerophospholipid metabolism	Reduced dysbiosis-associated lysophospholipid signal
Taurocholic acid	KEGG:C05122	Conjugated bile acid	Downregulated	1.69	-0.94	0.0017	0.0128	Primary bile acid biosynthesis	Suppressed Ang II-associated conjugated bile-acid accumulation
Deoxycholic acid	KEGG:C04483	Secondary bile acid	Downregulated	1.52	-0.76	0.004	0.0233	Secondary bile acid biosynthesis	Reduced potentially barrier-disruptive bile acid signal
Cholic acid	KEGG:C00695	Primary bile acid	Downregulated	1.21	-0.6	0.0132	0.0459	Primary bile acid biosynthesis	Partial normalization of bile acid pool
Putrescine	KEGG:C00134	Polyamine	Downregulated	1.47	-0.88	0.0039	0.0226	Arginine and proline metabolism	Suppressed dysbiosis-associated polyamine accumulation
Phenylacetic acid	KEGG:C07086	Aromatic acid	Downregulated	1.24	-0.65	0.0121	0.0442	Phenylalanine metabolism	Reduced aromatic amino-acid fermentation product
Phenylacetylglutamine	HMDB:HMDB0006344	Microbial-host co-metabolite	Downregulated	1.71	-1	0.0014	0.0108	Phenylalanine metabolism	Suppressed cardiovascular risk-associated microbial co-metabolite
3-Hydroxytetradecanoic acid	HMDB:HMDB0002286	Hydroxy fatty acid	Downregulated	1.39	-0.74	0.0061	0.0299	Lipid A-related fatty-acid metabolism	Reduced lipid A/endotoxin-associated fatty-acid signal
