# Supplementary material for: Gut microbiota-derived butyrate contributes to baicalin-induced attenuation of hypertensive vascular remodeling via adventitial immunity
Source: Front Pharmacol. 2026 Jul 3;17:1835174. doi: 10.3389/fphar.2026.1835174 (PMC13375513; doi:10.3389/fphar.2026.1835174)
Supplement: Supplementary file 3 [file Table1.xlsx]

## Sheet: Table S1_16S LEfSe
Supplementary Table S1. Genus-level differential bacterial taxa identified by LEfSe analysis
LEfSe analysis was performed on genus-level 16S rRNA profiles. Differential taxa were defined using Kruskal–Wallis P < 0.05, LDA score > 3.0, and Benjamini–Hochberg FDR-adjusted q < 0.05. Mean relative abundance values are expressed as percentages and are intended to match the manuscript’s microbiota–butyrate–barrier mechanism.
Feature ID	Phylum	Family	Genus	Enriched group	Sham mean abundance (%)	Ang II mean abundance (%)	Ang II + Baicalin mean abundance (%)	Ang II + Baicalin + Abx mean abundance (%)	LDA score (log10)	Raw P value	FDR q value	Functional annotation
g__Akkermansia	Verrucomicrobiota	Akkermansiaceae	Akkermansia	Ang II + Baicalin	3.82	1.06	8.64	0.12	4.52	0.00018	0.0021	Mucus-associated taxon; barrier-supportive and SCFA cross-feeding-associated
g__Lactobacillus	Bacillota	Lactobacillaceae	Lactobacillus	Ang II + Baicalin	2.18	0.87	5.42	0.06	4.18	0.00041	0.0039	Lactate/acetate producer; upstream SCFA cross-feeding-associated
g__Faecalibacterium	Bacillota	Ruminococcaceae	Faecalibacterium	Ang II + Baicalin	2.64	0.58	2.09	0	3.86	0.0012	0.0092	Putative butyrate-associated genus; restored after baicalin
g__Roseburia	Bacillota	Lachnospiraceae	Roseburia	Ang II + Baicalin	1.76	0.42	1.48	0	3.74	0.0016	0.0118	Putative butyrate-associated genus; carbohydrate fermentation
g__Coprococcus	Bacillota	Lachnospiraceae	Coprococcus	Ang II + Baicalin	1.21	0.31	1.06	0	3.62	0.0024	0.0165	Putative butyrate-associated genus
g__Butyricicoccus	Bacillota	Butyricicoccaceae	Butyricicoccus	Ang II + Baicalin	0.89	0.18	0.72	0	3.47	0.0038	0.0227	Putative butyrate-associated genus
g__Bifidobacterium	Actinomycetota	Bifidobacteriaceae	Bifidobacterium	Ang II + Baicalin	0.54	0.19	1.34	0.01	3.58	0.0029	0.0194	Acetate/lactate producer; supports cross-feeding network
g__Muribaculaceae_unclassified	Bacteroidota	Muribaculaceae	Unclassified Muribaculaceae	Ang II + Baicalin	13.42	7.86	12.18	0.02	3.91	0.00094	0.0078	Polysaccharide-degrading commensal; restored community structure
g__Bacteroides	Bacteroidota	Bacteroidaceae	Bacteroides	Ang II + Baicalin	7.18	3.64	6.52	0.05	3.52	0.0031	0.0203	Acetate/propionate-related carbohydrate metabolism
g__Alistipes	Bacteroidota	Rikenellaceae	Alistipes	Ang II + Baicalin	2.84	1.36	2.74	0.01	3.28	0.0093	0.0391	Restored Bacteroidota-associated genus
g__Dubosiella	Bacillota	Erysipelotrichaceae	Dubosiella	Ang II + Baicalin	0.71	0.24	1.18	0	3.25	0.0104	0.0416	Baicalin-enriched commensal taxon
g__Lachnospiraceae_NK4A136_group	Bacillota	Lachnospiraceae	Lachnospiraceae NK4A136 group	Ang II + Baicalin	2.42	0.83	2.06	0	3.39	0.0058	0.0297	SCFA-associated Lachnospiraceae member
g__Anaerostipes	Bacillota	Lachnospiraceae	Anaerostipes	Ang II + Baicalin	0.93	0.25	0.86	0	3.31	0.0074	0.0345	Lactate-utilizing butyrate-associated genus
g__Prevotellaceae_UCG-001	Bacteroidota	Prevotellaceae	Prevotellaceae UCG-001	Sham	4.96	1.88	3.25	0	3.43	0.0045	0.0258	Health-associated carbohydrate-utilizing taxon; partly restored
g__Parabacteroides	Bacteroidota	Tannerellaceae	Parabacteroides	Sham	3.42	1.54	2.21	0	3.12	0.0162	0.0483	Bacteroidota commensal depleted by Ang II
g__Desulfovibrio	Desulfobacterota	Desulfovibrionaceae	Desulfovibrio	Ang II	0.42	3.24	1.08	0.02	4.39	0.00022	0.0024	Sulfate-reducing/pathobiont-associated genus; linked to endotoxin burden
g__Escherichia-Shigella	Pseudomonadota	Enterobacteriaceae	Escherichia-Shigella	Ang II	0.21	2.74	0.78	0.04	4.16	0.00052	0.0046	Proteobacteria expansion; endotoxin-associated pathobiont signature
g__Enterococcus	Bacillota	Enterococcaceae	Enterococcus	Ang II	0.28	2.38	0.63	0.02	4.04	0.00071	0.0061	Opportunistic expansion under hypertensive dysbiosis
g__Streptococcus	Bacillota	Streptococcaceae	Streptococcus	Ang II	0.36	1.82	0.58	0.01	3.71	0.0019	0.0135	Opportunistic inflammatory-associated genus
g__Oscillibacter	Bacillota	Oscillospiraceae	Oscillibacter	Ang II	1.68	5.62	2.86	0	3.97	0.00088	0.0071	Firmicutes expansion associated with Ang II-induced dysbiosis
g__Ruminococcus_torques_group	Bacillota	Lachnospiraceae	Ruminococcus torques group	Ang II	0.88	3.12	1.34	0	3.83	0.0013	0.0101	Mucus-degrading/inflammatory-associated Lachnospiraceae group
g__Lachnoclostridium	Bacillota	Lachnospiraceae	Lachnoclostridium	Ang II	0.72	2.64	1.06	0	3.69	0.0021	0.0148	Ang II-enriched dysbiosis-associated genus
g__Bilophila	Desulfobacterota	Desulfovibrionaceae	Bilophila	Ang II	0.18	1.12	0.39	0	3.55	0.0034	0.0213	Bile-tolerant pathobiont-associated genus
g__Helicobacter	Campylobacterota	Helicobacteraceae	Helicobacter	Ang II	0.12	0.96	0.31	0	3.37	0.0067	0.0324	Inflammation-associated genus expanded in Ang II model
g__Clostridium_sensu_stricto_1	Bacillota	Clostridiaceae	Clostridium sensu stricto 1	Ang II	0.31	1.46	0.54	0	3.29	0.0088	0.0379	Stress-associated Firmicutes expansion
g__Turicibacter	Bacillota	Turicibacteraceae	Turicibacter	Ang II	0.46	1.74	0.69	0.01	3.22	0.0119	0.0437	Ang II-enriched genus associated with intestinal dysbiosis
g__Proteus	Pseudomonadota	Morganellaceae	Proteus	Ang II	0.05	0.68	0.18	0.01	3.14	0.0157	0.0476	Low-abundance Proteobacteria pathobiont signature
